# Supplementary material for: Identification of the Complete Mitochondrial Genome of the Malayan Pangolin (Manis javanica Demarest, 1822) and Its Evolutionary Relationship with Other Pangolin Species
Source: Genes (Basel). 2026 Apr 23;17(5):498. doi: 10.3390/genes17050498 (PMC13205489; doi:10.3390/genes17050498)
Supplement: Supplementary file 1 [file genes-17-00498-s001.zip › Table S1-S2.xlsx]

## Sheet: Table S1
Table S1. Nucleotide distribution of the COX1 sequence in two Manis javanica strains.
Species	Nucleotide sites
	1	2	3	4	5	6	7	8	9	10	11	12	13	14	15	16	17	18	19	20	21	22	23	24	25	26	27	28	29	30	31	32	33	34	35	36	37	38	39	40	41	42	43	44	45	46	47	48	49
Manis javanica from Malaysia (OR343193)	A	T	G	T	T	C	A	C	C	A	A	C	C	G	C	T	G	G	C	T	A	T	T	T	T	C	A	A	C	A	A	A	T	C	A	C	A	A	A	G	A	C	A	T	T	G	G	C	A
Manis javanica from Guangxi (PP110760)	.	.	.	.	.	.	.	.	.	.	.	.	.	.	.	.	.	.	.	.	C	.	.	.	.	.	.	.	.	.	.	.	.	.	.	.	.	.	.	.	.	.	.	.	.	.	.	.	.
	79	80	81	82	83	84	85	86	87	88	89	90	91	92	93	94	95	96	97	98	99	100	101	102	103	104	105	106	107	108	109	110	111	112	113	114	115	116	117	118	119	120	121	122	123	124	125	126	127
Manis javanica from Malaysia (OR343193)	G	G	A	A	T	A	G	T	A	G	G	C	A	C	C	G	C	A	C	T	A	A	G	T	C	T	T	C	T	A	A	T	C	C	G	C	G	C	T	G	A	G	C	T	A	G	G	T	C
Manis javanica from Guangxi (PP110760)	.	.	.	.	.	.	.	.	.	.	.	.	.	.	.	.	.	.	.	.	.	.	.	.	.	.	.	.	.	.	.	.	T	.	.	.	.	.	.	.	.	.	.	.	.	.	.	.	.
	157	158	159	160	161	162	163	164	165	166	167	168	169	170	171	172	173	174	175	176	177	178	179	180	181	182	183	184	185	186	187	188	189	190	191	192	193	194	195	196	197	198	199	200	201	202	203	204	205
Manis javanica from Malaysia (OR343193)	A	T	T	T	A	C	A	A	T	G	T	G	A	T	C	G	T	T	A	C	C	G	C	A	C	A	T	G	C	A	T	T	T	G	T	A	A	T	A	A	T	C	T	T	C	T	T	C	A
Manis javanica from Guangxi (PP110760)	.	.	.	.	.	.	.	.	.	.	.	.	.	.	.	.	.	.	.	.	.	.	.	.	.	.	.	.	.	.	.	.	.	.	.	.	.	.	.	.	.	.	.	.	.	.	.	.	.
	235	236	237	238	239	240	241	242	243	244	245	246	247	248	249	250	251	252	253	254	255	256	257	258	259	260	261	262	263	264	265	266	267	268	269	270	271	272	273	274	275	276	277	278	279	280	281	282	283
Manis javanica from Malaysia (OR343193)	G	G	G	A	A	C	T	G	A	C	T	A	G	T	G	C	C	C	C	T	G	A	T	A	A	T	T	G	G	A	G	C	C	C	C	T	G	A	C	A	T	A	G	C	A	T	T	C	C
Manis javanica from Guangxi (PP110760)	.	.	A	.	.	.	.	.	.	.	.	.	.	.	A	.	.	.	.	.	.	.	.	.	.	.	.	.	.	.	.	.	.	.	.	.	.	.	.	.	.	G	.	.	.	.	.	.	.
	313	314	315	316	317	318	319	320	321	322	323	324	325	326	327	328	329	330	331	332	333	334	335	336	337	338	339	340	341	342	343	344	345	346	347	348	349	350	351	352	353	354	355	356	357	358	359	360	361
Manis javanica from Malaysia (OR343193)	C	T	C	C	C	C	C	C	C	T	C	T	T	T	C	C	T	A	C	T	T	C	T	T	C	T	G	G	C	C	T	C	T	T	C	C	A	T	A	G	T	C	G	A	A	G	C	A	G
Manis javanica from Guangxi (PP110760)	.	.	.	.	.	.	.	.	.	.	.	.	.	.	.	.	.	.	.	.	.	.	.	.	.	.	.	.	.	.	.	.	.	.	.	.	.	.	.	.	.	.	.	.	.	.	.	.	.
	391	392	393	394	395	396	397	398	399	400	401	402	403	404	405	406	407	408	409	410	411	412	413	414	415	416	417	418	419	420	421	422	423	424	425	426	427	428	429	430	431	432	433	434	435	436	437	438	439
Manis javanica from Malaysia (OR343193)	C	C	T	T	T	G	G	C	A	G	G	A	A	A	T	T	T	A	G	C	A	C	A	C	G	C	A	G	G	A	G	C	A	T	C	T	G	T	A	G	A	C	C	T	G	A	C	C	A
Manis javanica from Guangxi (PP110760)	.	.	.	.	.	A	.	.	.	.	.	.	.	.	.	.	.	.	.	.	.	.	.	.	.	.	.	.	.	.	.	.	.	.	.	.	.	.	.	.	.	.	.	.	A	.	.	.	.
	469	470	471	472	473	474	475	476	477	478	479	480	481	482	483	484	485	486	487	488	489	490	491	492	493	494	495	496	497	498	499	500	501	502	503	504	505	506	507	508	509	510	511	512	513	514	515	516	517
Manis javanica from Malaysia (OR343193)	T	C	A	A	T	C	C	T	T	G	G	G	G	C	T	A	T	C	A	A	T	T	T	T	A	T	T	A	C	A	A	C	A	A	T	C	A	T	C	A	A	C	A	T	A	A	A	A	C
Manis javanica from Guangxi (PP110760)	.	.	.	.	.	.	.	.	.	.	.	.	.	.	.	.	.	.	.	.	.	.	.	.	.	.	.	.	.	.	.	.	.	.	.	.	.	.	.	.	.	.	.	.	.	.	.	.	.
	547	548	549	550	551	552	553	554	555	556	557	558	559	560	561	562	563	564	565	566	567	568	569	570	571	572	573	574	575	576	577	578	579	580	581	582	583	584	585	586	587	588	589	590	591	592	593	594	595
Manis javanica from Malaysia (OR343193)	C	T	A	T	T	C	G	T	G	T	G	A	T	C	A	G	T	C	C	T	A	A	T	T	A	C	G	G	C	C	G	T	G	C	T	T	C	T	G	C	T	A	C	T	A	T	C	T	C
Manis javanica from Guangxi (PP110760)	.	.	.	.	.	.	.	.	.	.	.	.	.	.	.	.	.	.	.	.	.	.	.	.	.	.	.	.	.	.	.	.	.	.	.	.	.	.	.	.	.	.	.	.	.	.	.	.	.
	625	626	627	628	629	630	631	632	633	634	635	636	637	638	639	640	641	642	643	644	645	646	647	648	649	650	651	652	653	654	655	656	657	658	659	660	661	662	663	664	665	666	667	668	669	670	671	672	673
Manis javanica from Malaysia (OR343193)	C	T	A	T	T	A	A	C	T	G	A	C	C	G	T	A	A	T	C	T	A	A	A	T	A	C	A	A	C	C	T	T	T	T	T	T	G	A	C	C	C	C	G	C	A	G	G	A	G
Manis javanica from Guangxi (PP110760)	.	.	G	.	.	.	.	.	C	.	.	.	.	.	.	.	.	.	.	.	.	.	.	.	.	.	.	.	.	.	.	.	.	.	.	.	.	.	.	.	.	.	.	.	.	.	.	.	.
	703	704	705	706	707	708	709	710	711	712	713	714	715	716	717	718	719	720	721	722	723	724	725	726	727	728	729	730	731	732	733	734	735	736	737	738	739	740	741	742	743	744	745	746	747	748	749	750	751
Manis javanica from Malaysia (OR343193)	T	T	C	T	G	A	T	T	C	T	T	C	G	G	G	C	A	C	C	C	C	G	A	A	G	T	G	T	A	C	A	T	T	C	T	C	A	T	C	C	T	C	C	C	T	G	G	A	T
Manis javanica from Guangxi (PP110760)	.	.	.	.	.	.	.	.	.	.	.	.	.	.	A	.	.	.	.	.	.	.	.	.	.	.	.	.	.	.	.	.	.	.	.	.	.	.	.	.	.	T	.	.	.	.	.	G	.
	781	782	783	784	785	786	787	788	789	790	791	792	793	794	795	796	797	798	799	800	801	802	803	804	805	806	807	808	809	810	811	812	813	814	815	816	817	818	819	820	821	822	823	824	825	826	827	828	829
Manis javanica from Malaysia (OR343193)	T	A	C	T	C	C	G	G	G	A	A	A	A	A	A	G	A	A	C	C	C	T	T	T	G	G	A	T	A	C	A	T	G	G	G	C	A	T	A	G	T	C	T	G	A	G	C	A	A
Manis javanica from Guangxi (PP110760)	.	.	.	.	.	.	.	.	.	.	.	.	.	.	.	.	.	G	.	.	.	.	.	.	.	.	.	.	.	.	.	.	.	.	.	.	.	.	.	.	.	.	.	.	.	.	.	.	.
	859	860	861	862	863	864	865	866	867	868	869	870	871	872	873	874	875	876	877	878	879	880	881	882	883	884	885	886	887	888	889	890	891	892	893	894	895	896	897	898	899	900	901	902	903	904	905	906	907
Manis javanica from Malaysia (OR343193)	G	T	A	T	G	G	G	C	A	C	A	C	C	A	C	A	T	G	T	T	C	A	C	A	G	T	G	G	G	A	A	T	A	G	A	C	G	T	T	G	A	C	A	C	A	C	G	A	G
Manis javanica from Guangxi (PP110760)	.	.	.	.	.	.	.	.	.	.	.	.	.	.	.	.	.	.	.	.	.	.	.	.	.	.	.	.	.	.	.	.	.	.	.	.	.	.	.	.	.	T	.	.	.	.	.	G	.
	937	938	939	940	941	942	943	944	945	946	947	948	949	950	951	952	953	954	955	956	957	958	959	960	961	962	963	964	965	966	967	968	969	970	971	972	973	974	975	976	977	978	979	980	981	982	983	984	985
Manis javanica from Malaysia (OR343193)	G	C	T	A	T	C	C	C	C	A	C	T	G	G	A	G	T	A	A	A	A	G	T	G	T	T	T	A	G	T	T	G	A	C	T	A	G	C	A	A	C	C	C	T	G	C	A	C	G
Manis javanica from Guangxi (PP110760)	.	.	.	.	.	.	.	.	.	.	.	.	.	.	.	.	.	.	.	.	G	.	.	.	.	.	.	.	.	.	.	.	.	.	.	.	.	.	.	.	.	.	.	.	.	.	.	.	.
	1015	1016	1017	1018	1019	1020	1021	1022	1023	1024	1025	1026	1027	1028	1029	1030	1031	1032	1033	1034	1035	1036	1037	1038	1039	1040	1041	1042	1043	1044	1045	1046	1047	1048	1049	1050	1051	1052	1053	1054	1055	1056	1057	1058	1059	1060	1061	1062	1063
Manis javanica from Malaysia (OR343193)	C	T	A	T	G	G	G	C	C	C	T	G	G	G	C	T	T	T	A	T	C	T	T	C	C	T	G	T	T	T	A	C	A	G	T	C	G	G	G	G	G	T	C	T	A	A	C	T	G
Manis javanica from Guangxi (PP110760)	.	.	.	.	.	.	.	.	.	.	.	.	.	.	.	.	.	.	.	.	.	.	.	.	.	.	.	.	.	.	.	.	.	.	.	.	.	.	.	.	.	.	.	.	.	.	.	.	.
	1093	1094	1095	1096	1097	1098	1099	1100	1101	1102	1103	1104	1105	1106	1107	1108	1109	1110	1111	1112	1113	1114	1115	1116	1117	1118	1119	1120	1121	1122	1123	1124	1125	1126	1127	1128	1129	1130	1131	1132	1133	1134	1135	1136	1137	1138	1139	1140	1141
Manis javanica from Malaysia (OR343193)	A	T	C	G	T	C	C	T	C	C	A	T	G	A	T	A	C	C	T	A	C	T	A	C	G	T	A	G	T	A	G	C	C	C	A	C	T	T	C	C	A	C	T	A	C	G	T	T	C
Manis javanica from Guangxi (PP110760)	.	.	.	.	.	.	.	.	.	.	.	.	.	.	.	.	.	.	.	.	.	.	.	.	.	.	.	.	.	.	.	.	.	.	.	.	.	.	.	.	.	.	.	.	.	.	.	.	.
	1171	1172	1173	1174	1175	1176	1177	1178	1179	1180	1181	1182	1183	1184	1185	1186	1187	1188	1189	1190	1191	1192	1193	1194	1195	1196	1197	1198	1199	1200	1201	1202	1203	1204	1205	1206	1207	1208	1209	1210	1211	1212	1213	1214	1215	1216	1217	1218	1219
Manis javanica from Malaysia (OR343193)	G	G	A	G	G	C	T	T	C	G	T	C	C	A	T	T	G	A	T	T	C	C	C	C	C	T	G	T	T	C	T	C	A	G	G	T	T	A	C	A	C	A	C	T	C	A	A	C	A
Manis javanica from Guangxi (PP110760)	.	.	.	.	.	.	.	.	.	.	.	.	.	.	.	.	.	.	.	.	.	.	.	.	.	.	.	.	.	.	.	.	.	.	.	A	.	.	.	.	.	G	.	.	.	.	.	.	.
	1249	1250	1251	1252	1253	1254	1255	1256	1257	1258	1259	1260	1261	1262	1263	1264	1265	1266	1267	1268	1269	1270	1271	1272	1273	1274	1275	1276	1277	1278	1279	1280	1281	1282	1283	1284	1285	1286	1287	1288	1289	1290	1291	1292	1293	1294	1295	1296	1297
Manis javanica from Malaysia (OR343193)	A	T	A	T	T	C	G	T	G	G	G	T	G	T	A	A	A	C	A	T	G	A	C	C	T	T	T	T	T	C	C	C	C	C	A	A	C	A	T	T	T	C	C	T	T	G	G	A	C
Manis javanica from Guangxi (PP110760)	.	.	.	.	.	.	.	.	.	.	.	C	.	.	.	.	.	.	.	.	.	.	.	.	.	.	.	.	.	.	.	.	.	.	.	.	.	.	C	.	.	.	.	.	.	.	.	.	.
	1327	1328	1329	1330	1331	1332	1333	1334	1335	1336	1337	1338	1339	1340	1341	1342	1343	1344	1345	1346	1347	1348	1349	1350	1351	1352	1353	1354	1355	1356	1357	1358	1359	1360	1361	1362	1363	1364	1365	1366	1367	1368	1369	1370	1371	1372	1373	1374	1375
Manis javanica from Malaysia (OR343193)	T	A	C	C	C	G	G	A	C	G	C	T	T	A	C	A	C	A	A	T	G	T	G	A	A	A	C	A	C	T	G	T	G	T	C	C	T	C	C	A	T	A	G	G	A	T	C	C	T
Manis javanica from Guangxi (PP110760)	.	.	.	.	.	A	.	.	.	.	.	.	.	.	.	.	.	.	.	.	.	.	.	.	.	.	.	.	.	.	.	.	.	.	.	.	.	.	.	.	.	.	.	.	.	.	.	.	.
	1405	1406	1407	1408	1409	1410	1411	1412	1413	1414	1415	1416	1417	1418	1419	1420	1421	1422	1423	1424	1425	1426	1427	1428	1429	1430	1431	1432	1433	1434	1435	1436	1437	1438	1439	1440	1441	1442	1443	1444	1445	1446	1447	1448	1449	1450	1451	1452	1453
Manis javanica from Malaysia (OR343193)	G	C	C	T	T	C	A	T	A	A	T	C	T	G	A	G	A	G	G	C	A	T	T	C	G	C	C	T	C	T	A	A	A	C	G	G	G	A	A	G	T	C	C	T	A	A	T	A	G
Manis javanica from Guangxi (PP110760)	.	.	.	.	.	.	.	.	.	.	.	.	.	.	.	.	.	.	.	.	.	.	.	.	.	.	.	.	.	.	.	.	.	.	.	.	.	.	.	.	.	.	.	.	.	.	.	.	.
	1483	1484	1485	1486	1487	1488	1489	1490	1491	1492	1493	1494	1495	1496	1497	1498	1499	1500	1501	1502	1503	1504	1505	1506	1507	1508	1509	1510	1511	1512	1513	1514	1515	1516	1517	1518	1519	1520	1521	1522	1523	1524	1525	1526	1527	1528	1529	1530	1531
Manis javanica from Malaysia (OR343193)	C	T	A	C	A	C	G	G	C	T	G	C	C	C	A	C	C	A	C	C	C	T	A	C	C	A	C	A	C	A	T	T	C	G	A	A	G	A	A	C	C	T	G	C	T	T	T	C	G
Manis javanica from Guangxi (PP110760)	.	.	.	.	.	.	.	.	.	.	.	.	.	.	.	.	.	.	.	.	.	.	.	.	.	.	.	.	.	.	.	.	.	.	.	.	.	.	.	.	.	.	.	.	.	.	.	.	.
Note :	"." represents the same base. Yellow boxes represent the different bases.
[truncated: 29 more columns]

## Sheet: Table S2
Table S2. Amino acid distribution of the COX1 sequence in two Manis javanica strains.
Species	Amino acid sites
	1	2	3	4	5	6	7	8	9	10	11	12	13	14	15	16	17	18	19	20	21	22	23	24	25	26	27	28	29	30	31	32	33	34	35	36	37	38	39	40	41	42	43	44	45	46	47	48	49
Manis javanica from Malaysia (OR343193)	M	F	T	N	R	W	L	F	S	T	N	H	K	D	I	G	T	L	Y	L	L	F	G	A	W	A	G	M	V	G	T	A	L	S	L	L	I	R	A	E	L	G	Q	P	G	T	L	L	G
Manis javanica from Guangxi (PP110760)	.	.	.	.	.	.	.	.	.	.	.	.	.	.	.	.	.	.	.	.	.	.	.	.	.	.	.	.	.	.	.	.	.	.	.	.	.	.	.	.	.	.	.	.	.	.	.	.	.
	81	82	83	84	85	86	87	88	89	90	91	92	93	94	95	96	97	98	99	100	101	102	103	104	105	106	107	108	109	110	111	112	113	114	115	116	117	118	119	120	121	122	123	124	125	126	127	128	129
Manis javanica from Malaysia (OR343193)	W	L	V	P	L	M	I	G	A	P	D	M	A	F	P	R	M	N	N	M	S	F	W	L	L	P	P	S	F	L	L	L	L	A	S	S	M	V	E	A	G	A	G	T	G	W	T	V	Y
Manis javanica from Guangxi (PP110760)	.	.	.	.	.	.	.	.	.	.	.	.	.	.	.	.	.	.	.	.	.	.	.	.	.	.	.	.	.	.	.	.	.	.	.	.	.	.	.	.	.	.	.	.	.	.	.	.	.
	161	162	163	164	165	166	167	168	169	170	171	172	173	174	175	176	177	178	179	180	181	182	183	184	185	186	187	188	189	190	191	192	193	194	195	196	197	198	199	200	201	202	203	204	205	206	207	208	209
Manis javanica from Malaysia (OR343193)	A	I	N	F	I	T	T	I	I	N	M	K	P	P	A	M	N	Q	Y	Q	T	P	L	F	V	W	S	V	L	I	T	A	V	L	L	L	L	S	L	P	V	L	A	A	G	I	T	M	L
Manis javanica from Guangxi (PP110760)	.	.	.	.	.	.	.	.	.	.	.	.	.	.	.	.	.	.	.	.	.	.	.	.	.	.	.	.	.	.	.	.	.	.	.	.	.	.	.	.	.	.	.	.	.	.	.	.	.
	241	242	243	244	245	246	247	248	249	250	251	252	253	254	255	256	257	258	259	260	261	262	263	264	265	266	267	268	269	270	271	272	273	274	275	276	277	278	279	280	281	282	283	284	285	286	287	288	289
Manis javanica from Malaysia (OR343193)	P	E	V	Y	I	L	I	L	P	G	F	G	M	I	S	H	I	V	T	Y	Y	S	G	K	K	E	P	F	G	Y	M	G	M	V	W	A	M	M	S	I	G	F	L	G	F	I	V	W	A
Manis javanica from Guangxi (PP110760)	.	.	.	.	.	.	.	.	.	.	.	.	.	.	.	.	.	.	.	.	.	.	.	.	.	.	.	.	.	.	.	.	.	.	.	.	.	.	.	.	.	.	.	.	.	.	.	.	.
	321	322	323	324	325	326	327	328	329	330	331	332	333	334	335	336	337	338	339	340	341	342	343	344	345	346	347	348	349	350	351	352	353	354	355	356	357	358	359	360	361	362	363	364	365	366	367	368	369
Manis javanica from Malaysia (OR343193)	F	S	W	L	A	T	L	H	G	G	N	V	K	W	A	P	A	M	L	W	A	L	G	F	I	F	L	F	T	V	G	G	L	T	G	I	V	L	A	N	S	S	L	D	I	V	L	H	D
Manis javanica from Guangxi (PP110760)	.	.	.	.	.	.	.	.	.	.	.	.	.	.	.	.	.	.	.	.	.	.	.	.	.	.	.	.	.	.	.	.	.	.	.	.	.	.	.	.	.	.	.	.	.	.	.	.	.
	401	402	403	404	405	406	407	408	409	410	411	412	413	414	415	416	417	418	419	420	421	422	423	424	425	426	427	428	429	430	431	432	433	434	435	436	437	438	439	440	441	442	443	444	445	446	447	448	449
Manis javanica from Malaysia (OR343193)	S	G	Y	T	L	N	N	T	W	A	K	V	H	F	T	I	M	F	V	G	V	N	M	T	F	F	P	Q	H	F	L	G	L	S	G	M	P	R	R	Y	S	D	Y	P	D	A	Y	T	M
Manis javanica from Guangxi (PP110760)	.	.	.	.	.	.	.	.	.	.	.	.	.	.	.	.	.	.	.	.	.	.	.	.	.	.	.	.	.	.	.	.	.	.	.	.	.	.	.	.	.	.	.	.	.	.	.	.	.
	481	482	483	484	485	486	487	488	489	490	491	492	493	494	495	496	497	498	499	500	501	502	503	504	505	506	507	508	509	510	511	512	513	514	515	516	517
Manis javanica from Malaysia (OR343193)	E	V	L	M	V	E	S	T	N	T	N	L	E	W	L	H	G	C	P	P	P	Y	H	T	F	E	E	P	A	F	V	N	L	V	K	T	*
Manis javanica from Guangxi (PP110760)	.	.	.	.	.	.	.	.	.	.	.	.	.	.	.	.	.	.	.	.	.	.	.	.	.	.	.	.	.	.	.	.	.	.	.	.	.
Note:	"." represents the same amino acid. Yellow boxes represent the different amino acids.
[truncated: 31 more columns]
